# Supplementary material for: Serum CD133-Associated Proteins Identified by Machine Learning Are Connected to Neural Development, Cancer Pathways, and 12-Month Survival in Glioblastoma
Source: Cancers (Basel). 2024 Aug 1;16(15):2740. doi: 10.3390/cancers16152740 (PMC11311306; doi:10.3390/cancers16152740)
Supplement: Supplementary file 1 [file cancers-16-02740-s001.zip]

Archive with 1 entries (1 files):
- cancers-3087153-supplementary.pdf
